# Supplementary material for: A Clinical Study on Urinary Clusterin and Cystatin B in Dogs with Spontaneous Acute Kidney Injury
Source: Vet Sci. 2024 May 2;11(5):200. doi: 10.3390/vetsci11050200 (PMC11125966; doi:10.3390/vetsci11050200)
Supplement: Supplementary file 1 [file vetsci-11-00200-s001.zip]

Archive with 1 entries (1 files):
- vetsci-2941764-supplementary.pdf
